# Supplementary material for: TREM2 Expression and Amyloid-Beta Phagocytosis in Alzheimer’s Disease
Source: Int J Mol Sci. 2023 May 11;24(10):8626. doi: 10.3390/ijms24108626 (PMC10218378; doi:10.3390/ijms24108626)
Supplement: Supplementary file 1 [file ijms-24-08626-s001.zip]

Archive with 1 entries (1 files):
- ijms-2346535-supplementary.pdf
